# Supplementary material for: Human Cytomegalovirus Genome Diversity in Longitudinally Collected Breast Milk Samples
Source: Front Cell Infect Microbiol. 2021 Apr 16;11:664247. doi: 10.3389/fcimb.2021.664247 (PMC8085339; doi:10.3389/fcimb.2021.664247)
Supplement: Supplementary file 2 [file Table_1.xlsx]

## Sheet: BlooMil Table S1
SUMMARY DATA
Mother		1		2		3				4		5		8		11		12				13				14		15		16				18		33		34		–
Dataset name		BM1_T1	BM1_T4	BM2_T1	BM2_T4	BM3_T1	BM3_T2	BM3_T3	BM3_T4	BM4_T1	BM4_T2	BM5_T2	BM5_T3	BM8_T2	BM8_T3	BM11_T2	BM11_T4	BM12_T1	BM12_T2	BM12_T3	BM12_T4	BM13_T1	BM13_T2	BM13_T3	BM13_T4	BM14_T2	BM14_T3	BM15_T1	BM15_T4	BM16_T1	BM16_T2	BM16_T3	BM16_T4	BM18_T2	BM18_T4	BM33_T1	BM33_T2	BM34_T1	BM34_T2	H2O_control
Sample Type		BM Whey	BM Whey	BM Whey	BM Whey	BM Whey	BM Whey	BM Whey	BM Whey	BM Whey	BM Whey	BM Whey	BM Whey	BM Whey	BM Whey	BM Whey	BM Whey	BM Whey	BM Whey	BM Whey	BM Whey	BM Whey	BM Whey	BM Whey	BM Whey	BM Whey	BM Whey	BM Whey	BM Whey	BM Whey	BM Whey	BM Whey	BM Whey	BM Whey	BM Whey	BM Whey	BM Whey	BM Whey	BM Whey	Water
Days post-partum		10–15	55–60	10–15	55–60	10–15	25–30	40–45	55–60	10–15	25–30	25–30	40–45	25–30	40–45	25–30	55–60	10–15	25–30	40–45	55–60	10–15	25–30	40–45	55–60	25–30	40–45	10–15	55–60	10–15	25–30	40–45	55–60	25–30	55–60	10–15	25–30	10–15	25–30	–
Sequencing Run		1	1	1	1	3	5	5	2	5	2	2	4	2	4	3	2	3	5	5	2	5	2	4	5	2	5	3	2	1	2	2	1	1	1	6	6	6	6	4
HCMV load (genome copies/ml)		64800	24800	139000	501000	21400	262000	339000	164000	93900	2220000	183000	48700	2	9610	12100	23500	9880	31000	72400	69600	8820	60600	55700	5840	18200	16100	17100	38300	17700	426000	2600000	448000	246000	18800	122000	213000	116000	436000	–
Genome copies for library (no.)		12960	4960	27800	100200	2140	26200	33900	16400	9390	222000	18300	9740	1170	1922	1210	2350	988	3100	7240	6960	1764	6060	11140	1168	1820	1610	1710	3830	3540	42600	260000	89600	49200	3760	12200	21300	11600	43600	–
Strains by motif matching (no.)
Total trimmed reads (no.)
Total trimmed reads (no.)		1495216	1628268	1552314	1942858	4899148	4193762	4050376	3322774	4435140	3923458	3051292	8445706	3914332	8058428	3269082	3028094	7272024	4468420	5679078	3688050	5361740	3113768	8638138	6659204	3939986	6263222	2115238	3515282	1989244	3914024	4165446	1515928	1603410	1658916	6060902	7395068	6278626	7276350	4416
ASSEMBLY DATA (MERLIN REFERENCE)
HCMV reads (no)		385063	1289187	1009221	1730762	1721881	3876894	3870352	3036947	4044468	3640261	2663574	5787208	1414086	4285410	1049424	2318447	5080137	4089746	5347537	3348877	3685548	2668527	7389010	5436244	1774567	4410763	1033700	2468328	719685	3526031	3968695	1445506	1251485	1400108	5171548	6810396	5662296	6989337	3528
HCMV reads (%)		0.25753	0.791754	0.65014	0.890833	0.351465	0.924443	0.955554	0.913979	0.911914	0.92782	0.872933	0.685225	0.361259	0.531792	0.321015	0.765646	0.698586	0.915256	0.941621	0.908035	0.687379	0.857009	0.855394	0.81635	0.450399	0.704232	0.488692	0.702171	0.361788	0.900871	0.952766	0.953545	0.780515	0.84399	0.853264	0.920938	0.901837	0.960555	0.798913
Unique HCMV reads (no)		252557	75513	629409	1309996	128516	247972	328990	1430592	85270	2896604	1277934	281432	190398	67874	54412	232634	40664	21680	47714	373656	16214	561470	92324	13078	320474	25978	67587	320456	125664	1931517	3039719	774504	959885	47550	797030	1478373	466850	1545279	210
Unique HCMV reads (%)		0.16891	0.0463763	0.405465	0.674262	0.0262323	0.0591288	0.0812246	0.430541	0.019226	0.738278	0.418817	0.0333225	0.0486412	0.00842273	0.0166444	0.0768252	0.00559184	0.00485183	0.00840172	0.101315	0.00302402	0.180319	0.010688	0.0019639	0.0813389	0.00414771	0.0319524	0.0911608	0.0631717	0.493486	0.729746	0.510911	0.598652	0.0286633	0.131504	0.199913	0.0743554	0.21237	0.0475543
Coverage depth (total fragment reads/nt) ± SD		477 ± 119	1580 ± 533	1163 ± 324	2142 ± 513	2092 ± 549	4701 ± 921	4621 ± 915	3545 ± 975	4847 ± 1302	4240 ± 1205	3078 ± 844	6901 ± 1390	1650 ± 498	5103 ± 1387	1276 ± 440	2734 ± 691	6138 ± 2028	4855 ± 1885	6331 ± 1842	3813 ± 1048	4267 ± 2082	3112 ± 831	8845 ± 2156	6286 ± 3718	2021 ± 602	5313 ± 1923	1204 ± 648	2863 ± 839	855 ± 326	4123 ± 1127	4561 ± 1235	1643 ± 462	1537 ± 386	1715 ± 504	6104 ± 1433	7786 ± 1686	6479 ± 1507	814198 ± 1872	4 ± 54
Coverage depth (unique fragment reads/nt) ± SD		314 ± 63	127 ± 24	745 ± 147	1600 ± 311	154 ± 24	294 ± 34	393 ± 57	1648 ± 321	102 ± 20	3337 ± 763	1445 ± 279	332 ± 42,24	221 ± 38	80 ± 16	66 ± 12	270 ± 43	47 ± 10	25 ± 8	55 ± 13	416 ± 71	18 ± 7	641 ± 103	110 ± 19	15 ± 6	364 ± 60	30 ± 9	76 ± 15	366 ± 69	145 ± 29	2186 ± 478	3420 ± 849	875 ± 182	837 ± 145	92 ± 16	924 ± 122	1683 ± 222	530 ± 73	1789 ± 231	0.25 ± 0.69
Coverage ratio (% unique/total reads)		0.655885	0.0585741	0.623658	0.75689	0.074637	0.0639615	0.0850026	0.471063	0.0210831	0.795713	0.479782	0.04863	0.134644	0.0158384	0.0518494	0.10034	0.00800451	0.00530106	0.00892261	0.111577	0.00439935	0.210404	0.0124948	0.00240571	0.180593	0.00588968	0.0653836	0.129827	0.17461	0.547788	0.765924	0.535801	0.766997	0.0339617	0.154118	0.217076	0.0824489	0.221091	0.0595238
HCMV reads (no.)		310487	537295	804622	786153	1255397	368057	89056	159055	2521231	888394	719913	366632	454192	199646	2960110	2599704	1602640	57700	123810	1050115	1888220	1576181	1777262	262375	492836	75983	899110	925335	623318	175030	550250	537627	788385	4901395	2440637	2484155	1635837	2511893	1063718
HCMV reads (%)		23	39	70	42	34	8	2	5	67	62	30	10	15	9	70	76	45	1	8	54	54	37	52	18	12	45	26	26	41	4	15	13	54	84	65	66	50	87	29
Coverage depth (total fragment reads/nt)		367	601	894	973	1480	446	111	171	3050	1075	909	445	543	242	3104	2701	1843	71	138	1123	2353	1941	2203	296	583	93	950	1005	668	216	673	640	900	5472	2729	2673	1756	2674	1114
Coverage depth (unique fragment reads/nt)		100	127	231	9	218	6	1	14	57	131	10	26	22	20	126	39	30	0	67	308	38	22	21	142	42	41	62	19	317	1	19	42	484	3740	100	83	77	40	85
Coverage ratio (% total/unique reads)		27.248	21.1314	25.8389	0.924974	14.7297	1.34529	0.900901	8.18713	1.86885	12.186	1.10011	5.8427	4.05157	8.26446	4.05928	1.44391	1.62778	0	48.5507	27.4265	1.61496	1.13344	0.953246	47.973	7.20412	44.086	6.52632	1.89055	47.4551	0.462963	2.82318	6.5625	53.7778	68.348	3.66435	3.10513	4.38497	1.49589	7.63016
GENOTYPING DATA (MOTIF MATCHING COUNTS)	Number of detected strains	1	1	1	1	2	1	1	1	2	2	1	1	1	1	1	1	2	2	2	1	2	1	2	2	1	2	2	2	3	3	3	3	1	1	3	3	1	1	0
RL5A-G1		569	2031	0	0	2275	4313	4810	2709	0	2	0	0	0	0	1706	2152	0	0	0	65	5084	2537	6396	3681	0	2	1038	1405	465	425	605	112	2294	2264	4908	4559	6	1	0
RL5A-G2		0	0	1024	1770	0	0	0	0	2	0	1810	4412	0	3	0	19	3404	3167	3739	2811	0	0	0	0	18	401	0	1126	0	18	2	0	0	0	631	1105	3	3	2
RL5A-G3		0	0	1	0	0	0	2	0	1707	1216	2	1	566	1977	0	0	0	0	0	0	1	0	0	0	740	3061	0	0	185	860	1015	444	0	26	0	0	0	0	0
RL5A-G4		0	0	0	0	0	0	0	0	0	0	0	0	0	0	0	0	0	0	0	0	0	0	0	0	0	0	0	0	0	0	0	0	0	0	0	0	0	0	0
RL5A-G5		0	0	0	0	0	0	0	0	0	0	0	0	0	0	0	0	0	0	0	3	0	0	0	0	0	0	0	0	67	6	14	16	0	0	170	1043	0	0	0
RL5A-G6		0	0	0	0	0	0	0	0	0	4	0	0	0	0	0	0	0	0	0	0	0	2	0	0	0	0	0	0	0	0	0	0	0	0	0	0	3628	5048	0
RL5A-G1-D1		0	0	0	0	0	0	0	0	0	0	0	0	0	0	0	0	0	0	0	0	0	0	0	0	14	0	0	0	0	0	0	0	0	0	0	0	0	0	0
RL5A-G1-D2-1		0	0	0	0	0	0	0	0	0	0	0	0	0	0	0	0	0	0	0	0	0	0	0	0	0	0	0	1	762	418	461	123	0	0	0	0	0	0	0
RL5A-G1-D2-2		0	0	0	0	0	0	0	0	0	0	0	0	0	0	0	0	0	0	0	0	0	0	0	0	0	0	0	0	0	0	1	0	0	0	0	0	0	0	0
RL6-G1		0	0	0	0	3	0	0	0	0	0	0	63	0	0	0	0	1	2	2	92	2858	1596	5267	1796	0	0	528	688	40	5	27	52	0	0	274	1281	0	0	0
RL6-G2		300	1328	0	0	1439	2946	2659	1639	0	0	0	0	2	0	772	1215	0	0	0	2	0	0	0	0	0	0	0	1	0	0	0	0	1004	1278	3626	3003	0	0	0
RL6-G3		0	0	0	0	0	0	0	0	0	6	0	0	2	0	0	0	0	0	0	0	0	0	229	0	0	0	0	0	310	271	326	117	0	0	0	0	5225	6460	0
RL6-G4		0	0	1135	2096	0	62	0	4	0	0	2089	4758	0	0	0	0	3506	2237	7013	2593	0	21	0	1024	0	0	0	1073	0	8	0	0	0	0	552	1246	4	0	0
RL6-G5		0	0	0	0	0	0	5	0	2983	2191	0	0	765	2760	0	0	0	0	0	0	0	0	0	0	955	4271	0	0	247	1929	2034	1036	0	0	0	0	0	0	0
RL6-G6		0	0	0	0	0	0	0	0	0	0	0	0	0	0	0	0	0	0	0	0	0	0	0	0	2	0	0	0	0	78	116	30	0	0	0	0	47	0	0
RL6-G7		0	0	0	0	0	0	0	0	0	0	0	0	0	0	0	0	0	0	0	0	0	0	0	0	0	0	0	0	0	0	0	0	0	0	0	0	0	0	0
RL6-G6^2		0	0	0	0	0	0	0	0	0	0	0	0	0	0	0	0	0	0	0	0	0	0	0	0	2	0	0	0	0	68	113	36	0	0	0	0	0	0	0
RL12-G1A		0	0	662	902	0	0	0	2	1362	737	630	2527	0	1	0	0	0	0	44	2	0	0	46	215	0	264	0	213	0	0	0	0	0	0	307	439	1756	2546	0
RL12-G1B		0	0	0	0	0	0	0	0	0	0	0	0	22	0	1	0	4361	3455	6713	1867	0	0	0	0	0	2	0	0	0	0	0	0	0	0	0	0	0	0	0
RL12-G2		0	0	0	0	0	0	0	0	0	0	0	0	0	0	0	0	0	0	0	0	0	0	0	0	0	0	0	0	0	0	0	0	0	0	0	0	0	0	0
RL12-G3		0	0	0	0	0	0	0	0	0	0	0	0	703	1958	0	0	0	0	0	0	0	0	0	0	872	2444	0	0	0	0	6	0	0	0	0	0	0	0	0
RL12-G4A		0	0	0	0	0	0	0	0	0	0	0	50	0	0	0	0	0	186	0	0	0	0	0	0	0	0	0	0	0	0	0	0	0	0	4258	3694	0	0	0
RL12-G4B		0	0	0	0	0	0	0	0	0	0	0	0	0	0	0	0	0	0	0	0	370	0	0	0	0	0	595	1215	376	392	452	140	0	0	0	0	0	0	0
RL12-G5		0	0	0	0	0	0	0	0	0	0	0	0	0	0	0	0	0	0	0	0	0	0	0	0	0	0	0	0	0	0	0	0	0	0	0	0	0	0	0
RL12-G6		612	1519	0	0	0	0	0	0	1	2	0	0	3	0	1156	1524	0	0	1	0	4748	1961	7812	5233	6	0	0	0	209	1843	2027	1266	988	1249	0	0	0	0	0
RL12-G7		0	0	0	0	0	0	0	0	0	0	0	0	0	0	0	0	0	0	0	0	0	0	0	0	0	0	0	0	0	0	0	0	0	0	83	496	0	0	0
RL12-G8		0	0	1	0	1758	3280	3554	2154	257	217	0	0	0	0	0	0	0	0	0	0	0	0	0	0	0	568	0	0	0	0	0	0	0	0	0	0	0	0	0
RL12-G9		0	0	0	0	0	0	0	0	0	2	0	0	0	0	0	0	0	0	0	0	0	0	0	0	0	0	9	0	0	0	0	0	0	0	0	0	0	0	0
RL12-G10		0	0	0	0	0	0	0	0	0	0	0	0	0	0	0	0	0	0	0	0	0	0	0	0	0	0	0	0	0	16	11	4	0	0	0	0	0	0	0
RL12-G8^7		0	0	0	0	0	0	0	0	0	0	0	0	0	0	0	0	0	0	0	0	0	0	0	0	0	0	0	0	0	0	0	0	0	0	0	0	0	0	0
RL13-G1		0	0	1119	1931	0	5	342	2	3647	2714	2151	5161	0	0	0	0	3974	4861	5149	2705	1896	8	584	3	36	0	22	1012	0	4	2	0	0	0	620	1171	5700	6561	0
RL13-G2		0	0	0	0	0	0	0	0	0	0	0	0	0	0	0	0	0	0	0	0	0	0	0	0	0	0	0	0	0	0	0	0	0	0	0	0	0	0	0
RL13-G3		0	0	0	0	0	0	3	0	0	0	0	0	1155	4603	0	0	0	0	0	0	0	0	2	0	1934	3698	0	0	0	0	7	0	0	0	0	0	0	0	0
RL13-G4A		0	0	0	0	670	0	0	0	0	0	0	0	0	0	0	0	0	0	0	0	693	0	0	0	0	0	9	0	0	0	0	0	0	0	3681	3498	0	3	0
RL13-G4B		0	0	0	0	0	0	0	0	0	0	2	0	0	0	0	0	0	0	0	0	0	0	0	0	0	0	610	990	603	416	388	86	0	0	0	0	0	0	0
RL13-G5		0	0	0	0	0	0	0	0	0	0	0	0	0	0	0	0	0	0	0	0	0	0	0	0	0	0	0	13	0	0	0	0	0	0	0	0	0	0	0
RL13-G6		397	1628	0	0	0	0	0	2	0	0	0	0	2	0	811	1911	0	0	0	2	2528	2071	5806	2672	3	2	0	0	456	1835	2007	1351	1104	1306	0	0	0	0	0
RL13-G7		0	0	0	0	0	0	0	0	0	0	0	0	0	0	0	0	0	0	0	0	0	0	0	0	0	0	0	0	0	0	0	0	0	0	108	702	0	0	0
RL13-G8		0	0	0	0	1896	3202	3515	2211	385	203	0	0	0	0	0	0	0	0	0	0	0	0	0	0	1	0	0	0	0	0	0	0	0	0	0	0	0	0	0
RL13-G9		0	0	0	0	0	0	0	0	0	3	0	0	0	0	0	0	0	0	0	0	0	0	0	0	0	0	0	0	0	0	0	0	0	0	0	0	0	0	0
RL13-G10		0	0	0	0	0	0	0	0	0	0	0	0	0	0	0	0	0	0	0	0	0	0	0	0	0	0	0	0	0	40	33	14	0	0	0	0	0	0	0
UL1-G1		2	0	822	1880	142	1	1	0	3068	1973	1565	5450	0	1	0	0	3264	3078	5620	1990	0	0	1	569	23	2	12	633	0	4	0	0	0	0	765	965	4186	5349	0
UL1-G2		0	0	0	0	0	0	0	0	0	0	0	0	0	0	0	0	0	0	0	0	0	0	0	0	0	0	0	0	0	0	0	0	0	0	6	0	0	0	0
UL1-G3		0	0	0	0	0	0	2	2	0	0	0	0	499	4248	0	0	0	0	0	0	0	0	0	0	826	4350	0	0	0	0	0	0	0	0	0	0	0	0	0
UL1-G4		0	0	0	0	0	0	0	0	0	2	0	0	0	0	0	0	0	0	0	0	0	0	1009	0	1	0	582	1042	413	334	322	132	0	0	4389	4141	1	0	0
UL1-G5		0	0	0	0	0	0	0	0	0	0	0	0	0	0	0	0	0	0	0	0	0	0	0	0	0	0	0	0	0	0	0	0	0	0	0	0	0	0	0
UL1-G6		375	1395	0	0	0	0	0	1	0	0	0	0	1	2	607	1519	0	0	0	0	2487	1719	9062	7034	10	0	0	1	321	1735	1788	1137	992	1310	0	0	0	0	0
UL1-G7		0	0	0	0	0	0	0	0	0	0	0	0	0	0	0	0	0	0	0	0	0	0	0	0	0	0	0	0	0	0	0	0	0	0	77	589	0	0	0
UL1-G8		0	0	0	0	1409	4130	3406	1706	459	166	0	0	0	0	0	0	0	0	0	0	0	0	0	0	0	0	0	0	0	0	0	0	0	0	0	0	0	0	0
UL1-G9		0	0	0	0	0	0	0	0	0	2	0	0	0	0	0	0	0	0	0	34	0	0	0	0	0	0	0	0	0	0	0	0	0	0	0	0	0	0	0
UL1-G10		0	0	0	0	0	0	0	0	0	0	0	0	0	0	0	0	0	0	0	0	0	0	0	0	0	0	0	0	0	61	76	41	0	0	0	0	0	0	0
UL9-G1		0	2	1355	2066	0	0	0	0	0	3	0	0	0	0	0	0	0	0	0	0	0	0	257	880	0	0	0	0	0	56	101	15	0	2	156	1531	6391	8147	0
UL9-G2		0	0	0	0	0	0	0	0	768	140	0	0	643	4380	0	0	0	0	0	0	0	0	0	0	766	1969	0	0	0	0	2	0	0	0	0	0	0	0	0
UL9-G3		0	0	0	0	0	0	0	0	0	0	0	0	0	0	0	0	0	0	0	0	0	0	0	0	0	0	244	0	0	0	0	0	0	0	0	0	0	0	0
UL9-G4		0	0	0	0	1	0	2	4	4698	1259	817	4686	0	1	0	8	3970	3105	3433	861	712	0	2	3	2	2	33	372	0	1	0	14	0	0	397	953	0	0	0
UL9-G5		0	0	0	0	567	1012	1070	520	0	0	0	0	0	0	0	0	0	0	0	0	0	0	0	0	0	0	0	2	0	0	0	0	0	0	0	0	0	0	0
UL9-G6		458	1734	0	0	0	0	0	0	2	0	0	0	3	0	1037	2066	0	0	0	0	4944	2312	6743	4206	11	2	0	0	746	2768	3284	1761	1463	1425	0	0	0	0	0
UL9-G7		0	0	0	0	0	0	0	0	0	0	0	0	0	0	0	0	0	0	0	0	0	0	0	0	0	0	0	0	0	0	0	0	0	0	0	0	0	0	0
UL9-G8		0	0	0	0	0	0	0	0	0	0	0	0	0	0	0	0	0	0	0	0	0	0	0	0	0	0	0	0	0	0	0	0	0	0	0	0	0	0	0
UL9-G9		0	0	0	0	0	0	0	0	0	0	0	0	2	0	0	0	0	0	0	0	0	0	0	0	0	0	609	679	0	0	0	0	0	0	4238	3705	0	0	0
UL11-G1		0	0	0	0	0	0	3	0	4057	2917	2029	3398	1152	2482	1904	2191	3126	2569	3695	2689	0	16	188	0	1314	4154	159	928	632	1958	2646	1306	1878	1079	1150	2807	4698	6460	0
UL11-G2		0	0	0	0	0	0	0	0	0	0	0	0	0	0	0	0	0	0	0	0	0	0	0	0	0	0	0	0	0	0	0	0	0	0	0	0	0	0	0
UL11-G3		0	0	0	1	0	0	0	0	0	0	0	0	11	0	0	0	0	0	0	0	0	0	0	0	0	0	0	0	0	0	0	0	0	0	22	0	0	0	0
UL11-G4		0	0	987	1552	0	0	0	0	0	0	0	0	0	0	0	0	0	0	0	0	0	0	0	0	0	0	0	0	0	34	36	17	0	0	0	0	0	0	0
UL11-G5		0	0	0	0	1045	2065	1900	1002	0	0	0	0	0	0	0	0	0	0	0	0	0	1	0	0	0	0	0	0	0	0	0	0	0	0	0	0	0	0	0
UL11-G6		586	2005	0	0	0	0	38	0	0	0	0	0	0	0	0	0	0	0	0	0	0	0	0	8	4	0	726	1136	554	357	444	122	1	0	5356	4471	0	0	0
UL11-G7		0	0	0	0	0	0	2	0	0	0	0	0	0	0	0	0	0	0	0	0	2538	1449	4614	1904	0	0	0	0	39	10	14	23	0	0	0	0	0	0	0
UL73-G1		0	0	1223	2022	0	0	0	0	3709	3087	0	0	0	0	0	0	0	0	1	38	0	0	0	2	2	0	0	0	38	24	27	28	0	0	0	0	36	0	2
UL73-G2		0	0	0	0	0	0	0	0	0	0	0	0	2	0	0	0	4286	3382	6258	3315	0	0	0	1	0	1	703	798	0	0	2	1	0	0	4219	3617	2	2	0
UL73-G3A		0	0	0	0	0	0	1	2	0	0	2275	5382	1	0	962	1829	799	0	703	0	4140	2520	5307	12771	1	0	0	0	4	3	0	21	1311	1579	726	1074	0	0	0
UL73-G3B		0	0	0	0	1601	3553	4031	2618	0	1	0	0	0	0	0	0	0	2	0	0	0	8	195	1476	2	0	0	775	277	332	357	115	0	0	193	1383	0	14	0
UL73-G4A		561	1926	0	0	0	0	1	0	0	3	0	0	1391	4614	0	0	0	0	0	0	0	0	0	0	1876	4824	0	0	277	2178	3012	1503	0	0	0	0	6631	8649	0
UL73-G4B		0	6	0	0	0	0	0	0	0	4	8	0	0	4	0	40	0	0	0	72	0	4	0	0	1	1203	0	0	1	21	3	2	0	0	54	5	6	10	0
UL73-G4C		0	1	0	0	0	0	0	0	0	0	0	0	1	2	0	0	0	0	0	0	0	0	0	0	4	1	0	0	195	956	999	264	0	45	0	0	1	6	0
UL73-G4D		0	0	0	0	0	0	0	0	129	254	0	0	0	0	0	0	0	0	0	0	0	0	0	0	0	0	0	0	0	0	0	0	0	0	0	0	0	0	0
UL74-G1A		0	0	965	1582	0	0	0	0	4314	1455	0	0	0	0	0	0	0	2	0	4	0	0	2	6	1	0	0	0	63	4	17	4	0	0	0	0	0	0	0
UL74-G1B		0	0	0	0	0	76	0	0	0	1	1270	4979	1	120	894	1607	0	2	0	0	2529	1373	6354	10744	0	0	0	0	0	0	2	27	926	1824	585	1131	0	0	0
UL74-G1C		0	0	0	0	0	0	0	0	0	0	0	0	0	0	0	0	0	0	0	0	0	0	0	0	0	0	0	0	28	393	287	132	0	0	0	0	0	0	0
UL74-G2A		0	0	0	0	1350	3322	3124	935	0	0	0	0	4	0	0	0	910	0	0	0	0	1	360	0	0	0	0	386	132	187	147	32	0	0	213	964	0	0	0
UL74-G2B		0	0	0	0	0	0	0	0	0	0	0	0	0	0	0	0	4341	3387	6951	1753	0	0	0	4	2	0	553	670	0	0	0	0	0	0	3344	3081	0	2	0
UL74-G3		324	1476	3	0	0	0	2	0	0	1	0	0	593	3716	0	0	0	0	0	0	0	0	0	0	755	1948	0	0	136	1020	1333	830	0	0	1	0	5167	6417	0
UL74-G4		0	0	0	0	0	70	4	0	0	0	6	0	0	0	0	0	0	297	635	28	2	22	0	0	0	893	0	42	0	11	0	0	0	0	22	2	0	0	0
UL74-G5		0	0	0	0	0	0	0	0	501	215	0	0	0	0	0	0	0	0	0	0	0	0	0	0	0	0	0	0	0	0	0	0	0	0	0	0	0	0	0
UL120-G1A		0	0	1112	2001	0	0	4	0	3798	3135	0	0	1047	4622	0	0	3881	2084	5266	2886	0	1	0	0	1547	5108	0	0	143	23	27	58	1520	1563	254	1705	0	1	0
UL120-G1B		0	0	0	0	0	1	0	0	1	2	0	0	0	0	0	0	0	0	2	0	2587	1693	5388	1844	10	0	0	0	307	1985	2122	1009	0	0	3643	3069	0	0	0
UL120-G2A		386	1482	0	0	0	0	0	0	731	221	0	1	37	0	0	0	0	0	0	0	0	31	59	1141	0	0	0	0	0	0	0	0	0	0	18	0	5140	7149	0
UL120-G2B		0	0	0	0	0	0	0	11	0	6	4	0	0	0	0	109	0	0	0	0	0	0	0	2	0	0	0	97	0	21	0	0	0	0	774	1181	88	0	0
UL120-G3A		0	0	0	0	0	0	0	0	0	0	0	0	0	0	0	0	0	0	0	0	0	0	0	0	0	0	0	0	0	87	103	28	0	0	0	0	0	0	0
UL120-G3B		0	0	0	0	0	0	0	2	0	0	2156	4591	0	0	1250	2068	0	0	0	0	0	0	0	1	0	0	0	2	0	0	0	0	0	0	0	0	0	0	0
UL120-G4A		0	0	0	0	0	0	0	0	0	0	0	0	0	0	0	0	0	0	0	0	0	0	0	0	0	0	0	860	295	308	343	104	0	0	0	0	0	0	0
UL120-G4B		0	0	0	0	2090	3860	4102	2734	0	0	0	0	0	0	0	0	0	1	0	0	0	0	0	0	0	0	700	1068	0	0	0	0	0	0	0	0	0	0	0
UL146-G1		0	0	0	0	0	0	0	0	0	0	0	0	0	0	746	1394	0	0	0	0	0	0	0	0	0	0	0	0	0	0	0	0	0	0	165	1343	0	0	0
UL146-G2		0	0	0	0	0	0	0	0	0	0	0	0	0	0	0	0	0	0	0	0	0	0	0	0	0	0	0	0	0	35	39	70	0	0	0	0	0	0	0
UL146-G3		0	0	0	0	0	0	0	0	0	0	0	0	0	0	0	0	0	0	0	0	0	0	0	0	0	0	0	0	0	0	0	0	0	0	0	0	0	0	0
UL146-G4		0	0	0	0	0	0	0	0	0	0	0	0	0	0	0	0	0	0	0	0	0	0	0	0	0	0	0	0	0	0	0	0	0	0	0	0	0	0	0
UL146-G5		0	0	0	0	0	0	0	0	0	0	2	0	0	0	0	0	0	0	0	0	0	0	0	0	0	0	0	0	0	0	0	0	0	0	0	0	0	0	0
UL146-G6		0	0	0	0	0	0	0	0	0	0	0	0	0	0	0	0	0	0	0	0	0	0	0	0	0	0	4	0	0	0	0	0	0	0	0	0	0	0	0
UL146-G7		404	1444	0	0	0	0	0	0	0	0	0	0	0	0	0	0	0	0	0	0	0	0	0	0	0	0	0	0	0	0	0	0	0	0	0	0	0	0	0
UL146-G8		0	0	0	0	0	0	2	0	131	107	0	79	0	0	0	0	0	0	0	0	0	0	0	0	814	3385	0	0	0	0	8	1	0	0	0	0	0	0	0
UL146-G9		0	0	0	0	0	0	0	0	2	6	1443	5004	0	0	0	0	0	0	0	1	2749	1385	8239	2184	0	0	0	0	0	0	0	0	0	0	0	0	0	0	0
UL146-G10		0	0	0	0	0	0	0	0	0	0	0	0	0	0	0	0	0	0	0	0	0	0	0	0	0	0	676	327	0	0	0	0	0	0	0	0	0	0	0
UL146-G11		0	0	1067	2015	0	0	0	0	0	0	0	0	0	0	0	0	0	0	0	0	0	0	0	0	0	0	0	0	0	0	0	0	0	0	0	0	0	0	0
UL146-G12		0	0	0	0	0	0	0	0	0	0	0	0	0	0	0	0	0	0	0	0	0	0	0	0	0	0	0	0	290	237	187	91	965	1425	0	2	5464	6176	0
UL146-G13		0	0	1	0	2092	4582	3951	1767	3878	1928	6	0	0	0	0	0	1	0	2	42	2056	0	873	183	15	0	0	890	249	1857	1722	1074	0	0	4847	4967	2	12	0
UL146-G14		0	0	0	0	0	0	0	0	0	0	0	0	462	3609	0	0	6264	4031	5161	1035	0	0	0	0	0	0	0	0	0	0	0	0	0	0	0	0	0	0	0
UL139-G1A		0	0	0	0	0	0	8	0	0	0	0	0	5	0	0	0	0	0	0	1	0	11	84	0	1667	4519	0	0	332	2564	2973	1424	0	0	0	0	0	0	0
UL139-G1B		0	0	0	0	0	0	0	0	0	1	0	0	0	0	0	0	0	0	0	0	0	1	0	0	0	0	0	0	0	0	0	0	0	0	0	0	0	0	0
UL139-G2		0	1	1540	2676	3183	4697	4746	3081	4140	3549	0	1	0	0	0	0	0	0	0	0	0	0	0	0	7	0	1033	1140	268	386	416	166	0	0	4362	4120	2	1	0
UL139-G3		0	0	0	0	2	0	0	2	0	0	0	0	0	0	1788	2779	0	0	0	0	0	0	0	0	0	0	0	2	0	0	2	0	0	0	0	0	0	0	0
UL139-G4		401	1752	0	0	0	0	0	0	334	223	0	0	0	0	0	0	0	0	0	0	0	0	0	0	1	0	0	0	0	0	0	24	1338	1598	0	0	0	0	0
UL139-G5		0	0	0	0	0	27	0	14	149	2	10	1	1358	4790	0	0	4568	3428	7600	3313	3160	2881	9550	2349	2	615	79	1369	72	199	207	82	0	0	1112	3495	56	32	0
UL139-G6		0	0	0	0	0	0	0	0	0	0	0	0	0	0	0	0	0	0	0	0	0	0	0	0	0	0	0	0	0	0	0	0	0	0	0	0	0	0	0
UL139-G7		0	0	0	0	0	0	0	0	0	0	2930	6831	0	2	0	0	0	0	0	0	0	0	0	0	0	0	0	0	0	0	0	0	0	0	0	0	7233	9598	0
UL139-G8		0	0	0	0	0	0	0	0	0	0	0	0	0	0	0	0	0	0	0	0	0	0	0	0	0	0	0	0	0	0	0	0	0	0	0	0	0	0	0
UL111A-D1		0	0	0	0	0	0	0	0	0	0	0	0	0	0	0	0	0	0	0	0	0	0	0	0	0	0	674	1312	0	0	0	0	0	0	0	0	0	0	0
UL111A-WT		411	1514	1228	2083	2117	4650	4586	2922	4631	3696	2761	6480	1436	3551	1050	2387	4385	3191	6098	3141	5013	3190	9942	1073	1437	5323	22	882	656	3592	4105	1919	1170	1496	5912	7131	5493	7700	0
US9-D1-1		0	0	0	0	0	0	103	4	0	2	38	0	0	0	0	0	0	0	0	93	0	19	0	0	0	0	29	202	0	28	2	0	0	0	57	17	7	53	0
US9-D1-2		0	0	0	0	0	0	0	0	0	0	0	0	0	0	0	0	0	0	0	0	0	0	0	0	0	0	0	1	0	0	0	0	0	0	0	0	0	0	0
US9-WT		375	1946	1114	2003	2160	5433	5141	3896	5987	4180	3191	5431	1832	6185	934	2436	3776	4271	4830	4148	4130	3142	8626	12569	1862	7170	1163	2950	746	4579	4803	1733	1328	1813	6036	8337	7644	9150	0
Control		99781	97921	87447	92198	318561	165820	159451	105400	162460	111670	93065	324775	154385	400086	201713	114234	288375	178214	218430	112316	228139	95692	348250	246994	154869	331691	90554	117985	114241	120779	123827	69564	84374	88038	230752	267506	251858	287096	482
